# Supplementary material for: Phylogenetic Diversity of the Red Swamp Crayfish Procambarus clarkii and Its Dispersal Pattern in Northern and Central Italy
Source: Biology (Basel). 2023 Feb 15;12(2):313. doi: 10.3390/biology12020313 (PMC9953125; doi:10.3390/biology12020313)
Supplement: Supplementary file 1 [file biology-12-00313-s001.zip]

Archive with 1 entries (1 files):
- biology-2180210-supplementary.xlsx
