# Supplementary material for: Phylogenetic Diversity of the Red Swamp Crayfish Procambarus clarkii and Its Dispersal Pattern in Northern and Central Italy
Source: Biology (Basel). 2023 Feb 15;12(2):313. doi: 10.3390/biology12020313 (PMC9953125; doi:10.3390/biology12020313)
Supplement: Supplementary file 1 [file biology-12-00313-s001.zip › biology-2180210-supplementary.xlsx]

## Sheet: Table S1
Table S1. List of 153 P.clarkii samples here analyzed and their mitochondrial control region and cytochrome oxidase I (COI) gene haplotypes.
Sample ID	Province	Geographic area	Data	Provide by	Tissue	Control Region Haplotype vs JN991197 (from np 4717 to 5434)	CR Haplotype ID	COI Haplotype (from np 78 to np 651)	COI Haplotype ID
TR01	Perugia	Central Italy	2016	Fisherman Cooperative	Hepatopancreas	4752 4771 4865 4880 5033 5041 5056 5334 5335 5363 5370 5418	HT01
TR02	Perugia	Central Italy	2016	Fisherman Cooperative	Hepatopancreas	4752 4771 4865 4880 5033 5041 5056 5334 5335 5363 5370 5418	HT01
TR03	Perugia	Central Italy	2017	Fisherman Cooperative	Hepatopancreas	4752 4771 4865 4880 5033 5056 5334 5335 5363 5370 5418	HT05	318T 381 637	HTCOI05
TR05	Perugia	Central Italy	2017	Fisherman Cooperative	Hepatopancreas	4752 4771 4865 4880 5033 5041 5056 5334 5335 5363 5370 5418	HT01
TR07	Perugia	Central Italy	2017	Fisherman Cooperative	Hepatopancreas	4752 4771 4865 4880 5033 5041 5056 5334 5335 5363 5370 5418	HT01
TR09	Perugia	Central Italy	2018	Fisherman Cooperative	Hepatopancreas	4752 4771 4865 4880 5033 5041 5056 5334 5335 5363 5370 5418	HT01
TR10	Perugia	Central Italy	2018	Fisherman Cooperative	Hepatopancreas	4752 4771 4986 5033 5056 5334 5335 5352 5363 5370	HT06	261 306 318T 381 414 537	HTCOI04
TR11	Perugia	Central Italy	2018	Fisherman Cooperative	Hepatopancreas	4752 4771 4865 4880 5033 5041 5056 5334 5335 5363 5370 5418	HT01
TR13bis	Perugia	Central Italy	2018	Fisherman Cooperative	Hepatopancreas	4752 4771 4865 4880 5033 5041 5056 5334 5335 5363 5370 5418	HT01
TR14	Perugia	Central Italy	2019	Fisherman Cooperative	Hepatopancreas	4752 4771 4865 4880 5033 5041 5056 5334 5335 5363 5370 5418	HT01
TR14bis	Perugia	Central Italy	2019	Fisherman Cooperative	Hepatopancreas	4752 4771 4865 4880 5033 5041 5056 5334 5335 5363 5370 5418	HT01
TR15	Perugia	Central Italy	2019	Fisherman Cooperative	Hepatopancreas	4752 4771 4865 4880 5033 5041 5056 5334 5335 5363 5370 5418	HT01
TR15bis	Perugia	Central Italy	2019	Fisherman Cooperative	Hepatopancreas	4752 4771 4865 4880 5033 5041 5056 5334 5335 5363 5370 5418	HT01
TR16	Perugia	Central Italy	2019	Fisherman Cooperative	Hepatopancreas	4752 4771 4986 5033 5056 5334 5335 5352 5363 5370	HT06	261 306 318T 381 414 537	HTCOI04
TR16bis	Perugia	Central Italy	2019	University of Perugia	Muscle	4752 4771 4865 4880 5033 5041 5056 5334 5335 5363 5370 5418	HT01
TR17	Perugia	Central Italy	2019	University of Perugia	Muscle	4752 4771 4865 4880 5033 5041 5056 5334 5335 5363 5370 5418	HT01
TR18	Perugia	Central Italy	2019	University of Perugia	Muscle	5254 5334 5335 5363	HT03	318T 381	HTCOI01
TR19	Perugia	Central Italy	2019	University of Perugia	Muscle	4752 4771 4865 4880 5033 5041 5056 5334 5335 5363 5370 5418	HT01
TR20	Perugia	Central Italy	2019	University of Perugia	Muscle	5254 5334 5335 5363	HT03	264C 318T 381 537	HTCOI02
TR21	Perugia	Central Italy	2019	University of Perugia	Muscle	4752 4771 4865 4880 5033 5041 5056 5334 5335 5363 5370 5418	HT01
TR22	Perugia	Central Italy	2019	University of Perugia	Muscle	4752 4771 4865 4880 5033 5041 5056 5334 5335 5363 5370 5418	HT01
TR24	Perugia	Central Italy	2019	University of Perugia	Muscle	5254 5334 5335 5363	HT03	264C 318T 381 537	HTCOI02
TR28	Perugia	Central Italy	2020	Fisherman Cooperative	Muscle	4752 4771 4865 4880 5033 5041 5056 5334 5335 5363 5370 5418	HT01	318T 381	HTCOI01
TR29	Perugia	Central Italy	2020	Fisherman Cooperative	Muscle	4752 4771 4865 4880 5033 5041 5056 5334 5335 5363 5370 5418	HT01	318T 381	HTCOI01
TR30	Perugia	Central Italy	2020	Fisherman Cooperative	Muscle	4752 4771 4865 4880 5033 5041 5056 5334 5335 5363 5370 5418	HT01	318T 381	HTCOI01
TR32	Perugia	Central Italy	2020	Fisherman Cooperative	Muscle	4752 4771 4865 4880 5033 5041 5056 5334 5335 5363 5370 5418	HT01
TR33	Perugia	Central Italy	2020	Fisherman Cooperative	Muscle	4752 4771 4865 4880 5033 5041 5056 5334 5335 5363 5370 5418	HT01	318T 381	HTCOI01
TR35	Perugia	Central Italy	2020	Fisherman Cooperative	Muscle	4752 4771 4865 4880 5033 5041 5056 5334 5335 5363 5370 5418	HT01
TR36	Perugia	Central Italy	2020	Fisherman Cooperative	Muscle	5254 5334 5335 5363	HT03	264C 318T 381 537	HTCOI02
TR25	Perugia	Central Italy	2021	Fisherman Cooperative	Muscle	4752 4771 4865 4880 5033 5041 5056 5334 5335 5363 5370 5418	HT01	318T 381	HTCOI01
TR26	Perugia	Central Italy	2021	Fisherman Cooperative	Muscle	4752 4771 4865 4880 5033 5041 5056 5334 5335 5363 5370 5418	HT01	318T 381	HTCOI01
TR27	Perugia	Central Italy	2021	Fisherman Cooperative	Muscle	4752 4771 4865 4880 5033 5041 5056 5334 5335 5363 5370 5418	HT01	318T 381	HTCOI01
TR31	Perugia	Central Italy	2021	Fisherman Cooperative	Muscle	4752 4771 4865 4880 5033 5041 5056 5334 5335 5362 5363 5370 5418	HT10	318T 381	HTCOI01
TR34	Perugia	Central Italy	2021	Fisherman Cooperative	Muscle	4752 4771 4865 4880 5033 5041 5056 5334 5335 5363 5370 5418	HT01
PF01	Frosinone	Central Italy	2016	Farmer	Hepatopancreas	4752 4758d 4771 4865 5020 5033 5056 5334 5335 5363 5406 5418	HT02
PF02	Frosinone	Central Italy	2016	Farmer	Hepatopancreas	5254 5334 5335 5363	HT03
PF01_2	Frosinone	Central Italy	2016	Farmer	Hepatopancreas	4752 4758d 4771 4865 5020 5033 5056 5334 5335 5363 5406 5418	HT02
PF02_2	Frosinone	Central Italy	2016	Farmer	Hepatopancreas	5254 5334 5335 5363	HT03
PF03	Frosinone	Central Italy	2016	Comunità Montana	Hepatopancreas	4752 4758d 4771 4865 5020 5033 5056 5334 5335 5363 5406 5418	HT02
PF06	Frosinone	Central Italy	2016	Comunità Montana	Hepatopancreas	4752 4758d 4771 4865 5020 5033 5056 5334 5335 5363 5406 5418	HT02	318T 381	HTCOI01
PF08	Frosinone	Central Italy	2016	Comunità Montana	Hepatopancreas	4752 4758d 4771 4865 5020 5033 5056 5334 5335 5363 5406 5418	HT02
PF09	Frosinone	Central Italy	2016	Comunità Montana	Hepatopancreas	4752 4758d 4771 4865 5020 5033 5056 5334 5335 5363 5406 5418	HT02
PF11	Frosinone	Central Italy	2016	Comunità Montana	Hepatopancreas	5254 5334 5335 5363	HT03
PF12	Frosinone	Central Italy	2016	Comunità Montana	Hepatopancreas	5254 5334 5335 5363	HT03
PF17	Frosinone	Central Italy	2017	Comunità Montana	Muscle	4752 4758d 4771 4865 5020 5033 5056 5334 5335 5363 5406 5418	HT02
PF18	Frosinone	Central Italy	2017	Comunità Montana	Muscle	4752 4758d 4771 4865 5020 5033 5056 5334 5335 5363 5406 5418	HT02
PF19	Frosinone	Central Italy	2018	Comunità Montana	Muscle	4752 4758d 4771 4865 5020 5033 5056 5334 5335 5363 5406 5418	HT02
PF20	Frosinone	Central Italy	2017	Comunità Montana	Muscle	4752 4758d 4771 4865 5020 5033 5056 5334 5335 5363 5406 5418	HT02
PF22	Frosinone	Central Italy	2017	Comunità Montana	Muscle	4752 4771 4865 4880 5033 5041 5056 5334 5335 5363 5370 5418	HT01	318T 381	HTCOI01
PF24	Frosinone	Central Italy	2017	Comunità Montana	Muscle	4752 4758d 4771 4865 5020 5033 5056 5334 5335 5363 5406 5418	HT02
PF25	Frosinone	Central Italy	2017	Comunità Montana	Muscle	5254 5334 5335 5363	HT03
PF23	Frosinone	Central Italy	2018	Comunità Montana	Muscle	5254 5334 5335 5363	HT03
PF26	Frosinone	Central Italy	2020	Farmer	Muscle	4752 4758d 4771 4865 5020 5033 5056 5334 5335 5363 5406 5418	HT02	318T 381	HTCOI01
PF28	Frosinone	Central Italy	2020	Farmer	Muscle	5254 5334 5335 5363	HT03	264C 318T 381 537	HTCOI02
PF29	Frosinone	Central Italy	2020	Farmer	Muscle	5254 5334 5335 5363	HT03
PF30	Frosinone	Central Italy	2020	Farmer	Muscle	5254 5334 5335 5363	HT03	264C 318T 381 537	HTCOI02
PF32	Frosinone	Central Italy	2020	Farmer	Muscle	5254 5334 5335 5363	HT03
PF33	Frosinone	Central Italy	2020	Farmer	Muscle	5254 5334 5335 5363	HT03
PF35	Frosinone	Central Italy	2020	Farmer	Muscle	5254 5334 5335 5363	HT03	264C 318T 381 537	HTCOI02
BO01	Viterbo	Central Italy	2017	Fisherman Cooperative	Hepatopancreas	4752 4771 4865 4880 5033 5041 5056 5334 5335 5363 5370 5418	HT01
BO02	Viterbo	Central Italy	2017	Fisherman Cooperative	Hepatopancreas	4752 4758d 4771 4865 5020 5033 5056 5334 5335 5363 5406 5418	HT02	318T 381	HTCOI01
BO03	Viterbo	Central Italy	2017	Fisherman Cooperative	Hepatopancreas	4752 4758d 4771 4865 5020 5033 5056 5334 5335 5363 5406 5418	HT02
BO04	Viterbo	Central Italy	2017	Fisherman Cooperative	Hepatopancreas	4752 4758d 4771 4865 5020 5033 5056 5334 5335 5363 5406 5418	HT02
BO05	Viterbo	Central Italy	2017	Fisherman Cooperative	Hepatopancreas	4752 4771 4865 4880 5033 5041 5056 5334 5335 5363 5370 5418	HT01
BO06	Viterbo	Central Italy	2017	Fisherman Cooperative	Hepatopancreas	4752 4771 4865 4880 5033 5041 5056 5334 5335 5363 5370 5418	HT01
BO07	Viterbo	Central Italy	2017	Fisherman Cooperative	Hepatopancreas	4752 4758d 4771 4865 5020 5033 5056 5334 5335 5363 5406 5418	HT02
BO08	Viterbo	Central Italy	2019	Fisherman	Muscle	4752 4758d 4771 4865 5020 5033 5056 5334 5335 5363 5406 5418	HT02
BO09	Viterbo	Central Italy	2019	Fisherman	Muscle	4752 4758d 4771 4865 5020 5033 5056 5334 5335 5363 5406 5418	HT02
BO10	Viterbo	Central Italy	2019	Fisherman	Muscle	4752 4758d 4771 4865 5020 5033 5056 5334 5335 5363 5406 5418	HT02
BO11	Viterbo	Central Italy	2019	Fisherman	Muscle	4752 4758d 4771 4865 5020 5033 5056 5334 5335 5363 5406 5418	HT02
BO13	Viterbo	Central Italy	2019	Fisherman	Muscle	4752 4758d 4771 4865 5020 5033 5056 5334 5335 5363 5406 5418	HT02
BO15	Viterbo	Central Italy	2019	Fisherman	Muscle	4752 4758d 4771 4865 5020 5033 5056 5334 5335 5363 5406 5418	HT02
BO26	Viterbo	Central Italy	2020	Fisherman	Muscle	4752 4758d 4771 4865 5020 5033 5056 5334 5335 5363 5406 5418	HT02
BO27	Viterbo	Central Italy	2020	Fisherman	Muscle	4752 4758d 4771 4865 5020 5033 5056 5334 5335 5363 5406 5418	HT02	318T 381	HTCOI01
BO28	Viterbo	Central Italy	2020	Fisherman	Muscle	4752 4758d 4771 4865 5020 5033 5056 5334 5335 5363 5406 5418	HT02
BO29	Viterbo	Central Italy	2020	Fisherman	Muscle	4752 4758d 4771 4865 5020 5033 5056 5334 5335 5363 5406 5418	HT02
BO35	Viterbo	Central Italy	2020	Fisherman	Muscle	4752 4771 4865 4880 5033 5041 5056 5334 5335 5363 5370 5418	HT01	318T 381	HTCOI01
BO12	Viterbo	Central Italy	2020	Fisherman	Muscle	4752 4758d 4771 4865 5020 5033 5056 5334 5335 5363 5406 5418	HT02
BO18	Viterbo	Central Italy	2020	Fisherman	Muscle	4752 4771 4865 4880 5033 5041 5056 5334 5335 5363 5370 5418	HT01
BO21	Viterbo	Central Italy	2020	Fisherman	Muscle	4752 4758d 4771 4865 5020 5033 5056 5334 5335 5363 5406 5418	HT02	318T 381	HTCOI01
BO23	Viterbo	Central Italy	2020	Fisherman	Muscle	4752 4758d 4771 4865 5020 5033 5056 5334 5335 5363 5406 5418	HT02	318T 381	HTCOI01
BO24	Viterbo	Central Italy	2020	Fisherman	Muscle	4752 4771 4865 4880 5033 5041 5056 5334 5335 5363 5370 5418	HT01
BO31	Viterbo	Central Italy	2020	Fisherman	Muscle	4752 4771 4865 4880 5033 5041 5056 5334 5335 5363 5370 5418	HT01	318T 381	HTCOI01
CA02	Torino	North-West Italy	2018	Istituto Zooprofilattico Sperimentale	Hepatopancreas	4752 4771 4865 4880 5033 5041 5056 5334 5335 5363 5370 5418	HT01
CA03	Torino	North-West Italy	2018	Istituto Zooprofilattico Sperimentale	Hepatopancreas	5254 5334 5335 5363	HT03
CA04	Torino	North-West Italy	2018	Istituto Zooprofilattico Sperimentale	Hepatopancreas	4752 4771 4865 4880 5033 5041 5056 5334 5335 5363 5370 5418	HT01	318T 381 637	HTCOI05
CA05	Torino	North-West Italy	2018	Istituto Zooprofilattico Sperimentale	Hepatopancreas	4752 4771 4865 4880 5033 5041 5056 5334 5335 5363 5370 5418	HT01
CA07	Torino	North-West Italy	2018	Istituto Zooprofilattico Sperimentale	Hepatopancreas	5254 5334 5335 5363	HT03
CA08	Torino	North-West Italy	2018	Istituto Zooprofilattico Sperimentale	Hepatopancreas	5254 5334 5335 5363	HT03
CA10	Torino	North-West Italy	2018	Istituto Zooprofilattico Sperimentale	Hepatopancreas	4752 4771 4865 4880 5033 5041 5056 5334 5335 5363 5370 5418	HT01
CA14	Torino	North-West Italy	2018	Istituto Zooprofilattico Sperimentale	Hepatopancreas	4752 4758d 4771 4865 5020 5033 5056 5334 5335 5363 5406 5418	HT02
CA17	Torino	North-West Italy	2018	Istituto Zooprofilattico Sperimentale	Hepatopancreas	5254 5334 5335 5363	HT03
CA19	Torino	North-West Italy	2014	Istituto Zooprofilattico Sperimentale	Muscle	4752 4771 4803 4865 5033 5056 5334 5335 5363 5370 5372 5418	HT09	318T 381	HTCOI01
CA20	Torino	North-West Italy	2014	Istituto Zooprofilattico Sperimentale	Muscle	4752 4758d 4771 4865 5020 5033 5056 5334 5335 5363 5406 5418	HT02	318T 381	HTCOI01
CA24	Torino	North-West Italy	2014	Istituto Zooprofilattico Sperimentale	Muscle	4752 4758d 4771 4865 5020 5033 5056 5334 5335 5363 5406 5418	HT02
CA29	Torino	North-West Italy	2014	Istituto Zooprofilattico Sperimentale	Muscle	4752 4771 4865 4880 5033 5041 5056 5334 5335 5363 5370 5418	HT01	318T 381	HTCOI01
CA38	Torino	North-West Italy	2014	Istituto Zooprofilattico Sperimentale	Muscle	4752 4758d 4771 4865 5020 5033 5056 5334 5335 5363 5406 5418	HT02
CA44	Torino	North-West Italy	2014	Istituto Zooprofilattico Sperimentale	Muscle	4752 4758d 4771 4865 5020 5033 5056 5334 5335 5363 5406 5418	HT02
CA47	Torino	North-West Italy	2014	Istituto Zooprofilattico Sperimentale	Muscle	4752 4771 4803 4865 5033 5056 5334 5335 5363 5370 5372 5418	HT09	318T 381	HTCOI01
CA48	Torino	North-West Italy	2014	Istituto Zooprofilattico Sperimentale	Muscle	4752 4758d 4771 4865 5020 5033 5056 5334 5335 5363 5406 5418	HT02
CA49	Torino	North-West Italy	2014	Istituto Zooprofilattico Sperimentale	Muscle	4752 4771 4865 4880 5033 5041 5056 5334 5335 5363 5370 5418	HT01
CA32	Torino	North-West Italy	2014	Istituto Zooprofilattico Sperimentale	Muscle	4752 4771 4865 4880 5033 5041 5056 5334 5335 5363 5370 5418	HT01
CA33	Torino	North-West Italy	2014	Istituto Zooprofilattico Sperimentale	Muscle	5254 5334 5335 5363	HT03	264C 318T 381 537	HTCOI02
CA34	Torino	North-West Italy	2014	Istituto Zooprofilattico Sperimentale	Muscle	5254 5334 5335 5363	HT03	318T 381	HTCOI01
CA35	Torino	North-West Italy	2014	Istituto Zooprofilattico Sperimentale	Muscle	5254 5334 5335 5363	HT03
CA36	Torino	North-West Italy	2014	Istituto Zooprofilattico Sperimentale	Muscle	5254 5334 5335 5363	HT03
CA41	Torino	North-West Italy	2014	Istituto Zooprofilattico Sperimentale	Muscle	4752 4758d 4771 4865 5020 5033 5056 5334 5335 5363 5406 5418	HT02	318T 381	HTCOI01
CA42	Torino	North-West Italy	2014	Istituto Zooprofilattico Sperimentale	Muscle	4752 4771 4803 4865 5033 5056 5334 5335 5363 5370 5372 5418	HT09
CA45	Torino	North-West Italy	2014	Istituto Zooprofilattico Sperimentale	Muscle	4752 4771 4865 4880 5033 5041 5056 5334 5335 5363 5370 5418	HT01
CA46	Torino	North-West Italy	2014	Istituto Zooprofilattico Sperimentale	Muscle	5254 5334 5335 5363	HT03
MA01	Lucca	Central Italy	2019	Fisherman	Hepatopancreas	4752 4771 4865 4880 5033 5041 5056 5334 5335 5363 5370 5418	HT01
MA02	Lucca	Central Italy	2019	Fisherman	Hepatopancreas	4724 4752 4771 5033 5099 5334 5335 5362 5363 5369 5370	HT08	318T 360 381 540 600	HTCOI03
MA03	Lucca	Central Italy	2019	Fisherman	Hepatopancreas	4752 4758d 4771 4865 5020 5033 5056 5334 5335 5363 5406 5418	HT02
MA04	Lucca	Central Italy	2019	Fisherman	Hepatopancreas	5254 5334 5335 5363	HT03	264C 318T 381 537	HTCOI02
MA05	Lucca	Central Italy	2019	Fisherman	Hepatopancreas	4752 4758d 4771 4865 5020 5033 5056 5330 5334 5335 5363 5406 5418	HT07	318T 381	HTCOI01
MA06	Lucca	Central Italy	2019	Fisherman	Hepatopancreas	5254 5334 5335 5363	HT03
MA09	Lucca	Central Italy	2019	Fisherman	Muscle	4752 4758d 4771 4865 5020 5033 5056 5334 5335 5363 5406 5418	HT02
MA11	Lucca	Central Italy	2019	Fisherman	Muscle	4752 4758d 4771 4865 5020 5033 5056 5334 5335 5363 5406 5418	HT02
MA12	Lucca	Central Italy	2019	Fisherman	Muscle	4752 4771 4865 4880 5033 5041 5056 5334 5335 5363 5370 5418	HT01
MA13	Lucca	Central Italy	2019	Fisherman	Muscle	4752 4758d 4771 4865 5020 5033 5056 5330 5334 5335 5363 5406 5418	HT07	264C 318T 381 537	HTCOI02
MA14	Lucca	Central Italy	2019	Fisherman	Muscle	4752 4758d 4771 4865 5020 5033 5056 5330 5334 5335 5363 5406 5418	HT07	318T 381	HTCOI01
MA19	Lucca	Central Italy	2019	Fisherman	Muscle	5254 5334 5335 5363	HT03
MA21	Lucca	Central Italy	2019	Fisherman	Muscle	4752 4758d 4771 4865 5020 5033 5056 5334 5335 5363 5406 5418	HT02
MA22	Lucca	Central Italy	2019	Fisherman	Muscle	4752 4771 4865 4880 5033 5041 5056 5334 5335 5363 5370 5418	HT01	318T 381	HTCOI01
MA23	Lucca	Central Italy	2019	Fisherman	Muscle	4752 4758d 4771 4865 5020 5033 5056 5334 5335 5363 5406 5418	HT02	318T 381	HTCOI01
MA24	Lucca	Central Italy	2019	Fisherman	Muscle	4752 4758d 4771 4865 5020 5033 5056 5330 5334 5335 5363 5406 5418	HT07	318T 381	HTCOI01
MA25	Lucca	Central Italy	2019	Fisherman	Muscle	4752 4771 4865 4880 5033 5041 5056 5334 5335 5363 5370 5418	HT01
MA26	Lucca	Central Italy	2019	Fisherman	Muscle	4724 4752 4771 5033 5099 5334 5335 5362 5363 5369 5370	HT08	318T 360 381 540 600	HTCOI03
MA08	Lucca	Central Italy	2019	Fisherman	Muscle	4752 4758d 4771 4865 5020 5033 5056 5334 5335 5363 5406 5418	HT02
MA27	Lucca	Central Italy	2019	Fisherman	Muscle	4752 4771 4865 4880 5033 5041 5056 5334 5335 5363 5370 5418	HT01	318T 381	HTCOI01
MA29	Lucca	Central Italy	2019	Fisherman	Muscle	4752 4758d 4771 4865 5020 5033 5056 5334 5335 5363 5406 5418	HT02	318T 381	HTCOI01
MA30	Lucca	Central Italy	2019	Fisherman	Muscle	5254 5334 5335 5363	HT03	264C 318T 381 537	HTCOI02
MA32	Lucca	Central Italy	2019	Fisherman	Muscle	4752 4758d 4771 4865 5020 5033 5056 5334 5335 5363 5406 5418	HT02
MA35	Lucca	Central Italy	2019	Fisherman	Muscle	4752 4771 4865 4880 5033 5041 5056 5334 5335 5363 5370 5418	HT01
MA37	Lucca	Central Italy	2019	Fisherman	Muscle	4752 4758d 4771 4865 5020 5033 5056 5334 5335 5363 5406 5418	HT02	318T 381	HTCOI01
MA31	Lucca	Central Italy	2019	Fisherman	Muscle	5254 5334 5335 5363	HT03
MA33	Lucca	Central Italy	2019	Fisherman	Muscle	4752 4771 4865 4980 5033 5056 5334 5335 5363 5370	HT04	318T 381	HTCOI01
ST03	Udine	North-East Italy	2019	Istituto Zooprofilattico Sperimentale	Muscle	4752 4771 4865 4880 5033 5041 5056 5334 5335 5363 5370 5418	HT01	318T 381 637	HTCOI05
ST04	Udine	North-East Italy	2019	Istituto Zooprofilattico Sperimentale	Muscle	4752 4771 4865 4880 5033 5041 5056 5334 5335 5363 5370 5418	HT01	318T 381	HTCOI01
ST05	Udine	North-East Italy	2019	Istituto Zooprofilattico Sperimentale	Muscle	5254 5334 5335 5363	HT03
ST06	Udine	North-East Italy	2019	Istituto Zooprofilattico Sperimentale	Muscle	5254 5334 5335 5363	HT03
ST07	Udine	North-East Italy	2019	Istituto Zooprofilattico Sperimentale	Muscle	5254 5334 5335 5363	HT03
ST08	Udine	North-East Italy	2019	Istituto Zooprofilattico Sperimentale	Muscle	5254 5334 5335 5363	HT03
ST09	Udine	North-East Italy	2019	Istituto Zooprofilattico Sperimentale	Muscle	5254 5334 5335 5363	HT03
ST12	Udine	North-East Italy	2019	Istituto Zooprofilattico Sperimentale	Muscle	5254 5334 5335 5363	HT03
ST13	Udine	North-East Italy	2019	Istituto Zooprofilattico Sperimentale	Muscle	4752 4771 4865 4880 5033 5041 5056 5334 5335 5363 5370 5418	HT01
ST14	Udine	North-East Italy	2019	Istituto Zooprofilattico Sperimentale	Muscle	5254 5334 5335 5363	HT03
ST16	Udine	North-East Italy	2019	Istituto Zooprofilattico Sperimentale	Muscle	5254 5334 5335 5363	HT03	264C 318T 381 537	HTCOI02
ST17	Udine	North-East Italy	2019	Istituto Zooprofilattico Sperimentale	Muscle	4752 4771 4865 4880 5033 5041 5056 5334 5335 5363 5370 5418	HT01
ST19	Udine	North-East Italy	2019	Istituto Zooprofilattico Sperimentale	Muscle	5254 5334 5335 5363	HT03
ST01	Udine	North-East Italy	2019	Istituto Zooprofilattico Sperimentale	Muscle	5254 5334 5335 5363	HT03
ST21	Udine	North-East Italy	2019	Istituto Zooprofilattico Sperimentale	Muscle	5254 5334 5335 5363	HT03	222G 318T 381 537	HTCOI06
ST22	Udine	North-East Italy	2019	Istituto Zooprofilattico Sperimentale	Muscle	5254 5334 5335 5363	HT03

## Sheet: Table S2
Table S2. Haplotype frequencies (%) distribution for each basin based on 153 mtDNA control regions and 53 COI sequences.
	Control region Haplotypes										COI Haplotypes
Basin code/Haplotype	HT01	HT02	HT03	HT04	HT05	HT06	HT07	HT08	HT09	HT10	HTCOI01	HTCOI02	HTCOI03	HTCOI04	HTCOI05	HTCOI06
BO	0.29	0.71	-	-	-	-	-	-	-	-	1.00	-	-	-	-	-
CA	0.30	0.26	0.33	-	-	-	-	-	0.11	-	0.74	0.13	-	-	0.13	-
MA	0.22	0.33	0.19	0.04	-	-	0.15	0.07	-	-	0.65	0.21	0.14	-	-	-
PF	0.04	0.48	0.48	-	-	-	-	-	-	-	0.50	0.50	-	-	-	-
TR	0.76	-	0.12	-	0.03	0.06	-	-	-	0.03	0.60	0.20	-	0.13	0.07	-
ST	0.25	-	0.75	-	-	-	-	-	-	-	0.25	0.25	-	-	0.25	0.25
Total	0.34	0.29	0.27	0.01	0.01	0.01	0.03	0.01	0.02	0.01	0.64	0.20	0.04	0.04	0.06	0.02

## Sheet: Table S3
Table S3. Summary of mtDNA haplotypes (control region and COI) from this study observed in other countries.
	HT02	HT09	HT10	HTCOI01	HTCOI02	HTCOI03	HTCOI04	Total
China				11				11
JX441372				1				1
JX441375				1				1
Li et al. 2012				1				1
Liu et al. 2013				5				5
Liu et al. 2016				2				2
Zhou et al. 2021				1				1
Czech Republic				1				1
MK439900				1				1
France				3			1	4
Almerao et al. 2017				1			1	2
Filipova et al. 2016				2				2
Germany				1				1
Braband et al. 2016				1				1
Mexico				2				2
Torres and Àlvarez 2012				2				2
USA	1	1	3	4			1	10
Paulson and Martin 2014				1				1
Quan et al. 2014				3				3
Li et al. 2015	1	1	3					5
Thoma et al. 2017							1	1
KT959364				1				1
Unspecified				11	2	1	1	15
MK308181				1				1
MK308351				1				1
Oficialdegui et al. 2019				9	2	1	1	13
Total	1	1	3	33	2	1	3	44

## Sheet: Table S4
Table S4. Frequencies (%) of unique and shared haplotypes of mtDNA control region and COI sequences among all P. clarkii analyzed in this study and available from GenBank.
mtDNA Control Region (from np 4717 to 5434)
Basin/Country	N° samples	N° haplotypes	% Unique Haplotype among all P. clarkii sequences	% Shared Haplotype with other P. clarkii sequences	References
Bolsena	24	2	0.00	100.00	This study
Candia	27	4	25.00	75.00	This study
Massaciuccoli	27	6	50.00	50.00	This study
Posta Fibreno	25	3	0.00	100.00	This study
Stella	16	2	0.00	100.00	This study
Trasimeno	34	5	40.00	60.00	This study
China	17	11	100.00	0.00	Li et al. 2015
Japan	1	1	100.00	0.00	Li et al. 2015
USA	20	17	82.35	17.65	Li et al. 2015
COI Gene (from np 78 to np 651)
Basin/Country	N° samples	N° haplotypes	% Unique Haplotype among all P. clarkii sequences	% Shared Haplotype with other P. clarkii sequences	References
Bolsena	6	1	0.00	100.00	This study
Candia	8	3	33.33	66.67	This study
Massaciuccoli	14	3	0.00	100.00	This study
Posta Fibreno	6	2	0.00	100.00	This study
Stella	4	4	50.00	50.00	This study
Trasimeno	15	4	25.00	75.00	This study
California	20	14	50.00	50.00	Quan et al. 2014
China	98	47	65.96	34.04	Li et al. 2012, Liu et al. 2013, Liu et al. 2016, Shen et al. 2016, Zhou et al. 2021, JX441365, JX441366, JX441367, JX441368, JX441369, JX441370, JX441371, JX441372, JX441373, JX441374, JX441375
Czech Republic	1	1	0.00	100.00	MK439900
Egypt	4	3	66.67	33.33	Hathout et al. 2020
Europe (unspecified)	2	2	0.00	100.00	Filipova et al. 2016
France	11	9	44.44	55.56	Almerao et al. 2017, Filipova et al. 2016
Georgia	1	1	0.00	100.00	EU233811
Germany	1	1	0.00	100.00	Braband et al. 2016
Malta	10	1	0.00	100.00	Vella et al. 2017
Mexico	11	8	0.00	100.00	Torres and Àlvarez 2012
Taiwan	1	1	100.00	0.00	Liu et al. 2016
USA	6	5	0.00	100.00	Paulson and Martin 2014, Thoma et al. 2017, KT959364
Unspecified	73	47	59.57	40.43	Breinholt et al. 2016, Costa et al. 2007, Mestre et al. 2016, Oficialdegui et al. 2019, Spielmann et al. 2019, Taylor and Knouft 2006, Torres and Àlvarez 2012, MK308033, MK308181, MK308262, MK308351

## Sheet: Table S5
Table S5. Concatenated mitochondrial cytochrome oxidase I (COI) gene and control region (CR) haplotypes.
Basin Code	Sample ID	Haplotype of concatenated COI and CR sequences	Haplotype code of concatenated COI and CR sequences
BO	BO02	318T 381 4752 4758d 4771 4865 5020 5033 5056 5334 5335 5363 5406 5418	HTCOI01_HT02
BO	BO21	318T 381 4752 4758d 4771 4865 5020 5033 5056 5334 5335 5363 5406 5418	HTCOI01_HT02
BO	BO23	318T 381 4752 4758d 4771 4865 5020 5033 5056 5334 5335 5363 5406 5418	HTCOI01_HT02
BO	BO27	318T 381 4752 4758d 4771 4865 5020 5033 5056 5334 5335 5363 5406 5418	HTCOI01_HT02
BO	BO31	318T 381 4752 4771 4865 4880 5033 5041 5056 5334 5335 5363 5370 5418	HTCOI01_HT01
BO	BO35	318T 381 4752 4771 4865 4880 5033 5041 5056 5334 5335 5363 5370 5418	HTCOI01_HT01
CA	CA04	318T 381 637 4752 4771 4865 4880 5033 5041 5056 5334 5335 5363 5370 5418	HTCOI05_HT01
CA	CA19	318T 381 4752 4771 4803 4865 5033 5056 5334 5335 5363 5370 5372 5418	HTCOI01_HT09
CA	CA20	318T 381 4752 4758d 4771 4865 5020 5033 5056 5334 5335 5363 5406 5418	HTCOI01_HT02
CA	CA29	318T 381 4752 4771 4865 4880 5033 5041 5056 5334 5335 5363 5370 5418	HTCOI01_HT01
CA	CA33	264C 318T 381 537 5254 5334 5335 5363	HTCOI02_HT03
CA	CA34	318T 381 5254 5334 5335 5363	HTCOI01_HT03
CA	CA41	318T 381 4752 4758d 4771 4865 5020 5033 5056 5334 5335 5363 5406 5418	HTCOI01_HT02
CA	CA47	318T 381 4752 4771 4803 4865 5033 5056 5334 5335 5363 5370 5372 5418	HTCOI01_HT09
MA	MA02	318T 360 381 540 600 4724 4752 4771 5033 5099 5334 5335 5362 5363 5369 5370	HTCOI03_HT08
MA	MA04	264C 318T 381 537 5254 5334 5335 5363	HTCOI02_HT03
MA	MA05	318T 381 4752 4758d 4771 4865 5020 5033 5056 5330 5334 5335 5363 5406 5418	HTCOI01_HT07
MA	MA13	264C 318T 381 537 4752 4758d 4771 4865 5020 5033 5056 5330 5334 5335 5363 5406 5418	HTCOI02_HT07
MA	MA14	318T 381 4752 4758d 4771 4865 5020 5033 5056 5330 5334 5335 5363 5406 5418	HTCOI01_HT07
MA	MA22	318T 381 4752 4771 4865 4880 5033 5041 5056 5334 5335 5363 5370 5418	HTCOI01_HT01
MA	MA23	318T 381 4752 4758d 4771 4865 5020 5033 5056 5334 5335 5363 5406 5418	HTCOI01_HT02
MA	MA24	318T 381 4752 4758d 4771 4865 5020 5033 5056 5330 5334 5335 5363 5406 5418	HTCOI01_HT07
MA	MA26	318T 360 381 540 600 4724 4752 4771 5033 5099 5334 5335 5362 5363 5369 5370	HTCOI03_HT08
MA	MA27	318T 381 4752 4771 4865 4880 5033 5041 5056 5334 5335 5363 5370 5418	HTCOI01_HT01
MA	MA29	318T 381 4752 4758d 4771 4865 5020 5033 5056 5334 5335 5363 5406 5418	HTCOI01_HT02
MA	MA30	264C 318T 381 537 5254 5334 5335 5363	HTCOI02_HT03
MA	MA33	318T 381 4752 4771 4865 4980 5033 5056 5334 5335 5363 5370	HTCOI01_HT04
MA	MA37	318T 381 4752 4758d 4771 4865 5020 5033 5056 5334 5335 5363 5406 5418	HTCOI01_HT02
PF	PF06	318T 381 4752 4758d 4771 4865 5020 5033 5056 5334 5335 5363 5406 5418	HTCOI01_HT02
PF	PF22	318T 381 4752 4771 4865 4880 5033 5041 5056 5334 5335 5363 5370 5418	HTCOI01_HT01
PF	PF26	318T 381 4752 4758d 4771 4865 5020 5033 5056 5334 5335 5363 5406 5418	HTCOI01_HT02
PF	PF28	264C 318T 381 537 5254 5334 5335 5363	HTCOI02_HT03
PF	PF30	264C 318T 381 537 5254 5334 5335 5363	HTCOI02_HT03
PF	PF35	264C 318T 381 537 5254 5334 5335 5363	HTCOI02_HT03
ST	ST03	318T 381 637 4752 4771 4865 4880 5033 5041 5056 5334 5335 5363 5370 5418	HTCOI05_HT01
ST	ST04	318T 381 4752 4771 4865 4880 5033 5041 5056 5334 5335 5363 5370 5418	HTCOI01_HT01
ST	ST16	264C 318T 381 537 5254 5334 5335 5363	HTCOI02_HT03
ST	ST21	222G 318T 381 537 5254 5334 5335 5363	HTCOI06_HT03
TR	TR03	318T 381 637 4752 4771 4865 4880 5033 5056 5334 5335 5363 5370 5418	HTCOI05_HT05
TR	TR10	261 306 318T 381 414 537 4752 4771 4986 5033 5056 5334 5335 5352 5363 5370	HTCOI04_HT06
TR	TR16	261 306 318T 381 414 537 4752 4771 4986 5033 5056 5334 5335 5352 5363 5370	HTCOI04_HT06
TR	TR18	318T 381 5254 5334 5335 5363	HTCOI01_HT03
TR	TR20	264C 318T 381 537 5254 5334 5335 5363	HTCOI02_HT03
TR	TR24	264C 318T 381 537 5254 5334 5335 5363	HTCOI02_HT03
TR	TR25	318T 381 4752 4771 4865 4880 5033 5041 5056 5334 5335 5363 5370 5418	HTCOI01_HT01
TR	TR26	318T 381 4752 4771 4865 4880 5033 5041 5056 5334 5335 5363 5370 5418	HTCOI01_HT01
TR	TR27	318T 381 4752 4771 4865 4880 5033 5041 5056 5334 5335 5363 5370 5418	HTCOI01_HT01
TR	TR28	318T 381 4752 4771 4865 4880 5033 5041 5056 5334 5335 5363 5370 5418	HTCOI01_HT01
TR	TR29	318T 381 4752 4771 4865 4880 5033 5041 5056 5334 5335 5363 5370 5418	HTCOI01_HT01
TR	TR30	318T 381 4752 4771 4865 4880 5033 5041 5056 5334 5335 5363 5370 5418	HTCOI01_HT01
TR	TR31	318T 381 4752 4771 4865 4880 5033 5041 5056 5334 5335 5362 5363 5370 5418	HTCOI01_HT10
TR	TR33	318T 381 4752 4771 4865 4880 5033 5041 5056 5334 5335 5363 5370 5418	HTCOI01_HT01
TR	TR36	264C 318T 381 537 5254 5334 5335 5363	HTCOI02_HT03
